# Supplementary material for: Dynamic service analytics capabilities and service firm performance: Exploring the mediating roles of adaptive and customer-linking capabilities
Source: PLoS One. 2026 Feb 6;21(2):e0338542. doi: 10.1371/journal.pone.0338542 (PMC12880647; doi:10.1371/journal.pone.0338542)
Supplement: S1 Data — (XLSX) [file pone.0338542.s002.xlsx]

## Sheet: DSAC-AC-CL-FPER
Label	COM1	COM2	COM3	CUR1	CUR2	CUR3	CUR4	FOR1	FOR2	FOR3	ACC1	ACC2	ACC3	CON1	CON2	CON3	COMP1	COMP2	COMP3	MOD1	MOD2	MOD3	PRI1	PRI2	PRI3	TK1	TK2	TK3	TK4	TM1	TM2	TM3	TM4	BK1	BK2	BK3	BK4	RK1	RK2	RK3	RK4	AC1	AC2	AC3	AC4	AC5	AC6	CL1	CL2
1	7	6	7	5	6	6	7	6	5	6	6	5	5	7	5	5	7	6	6	5	6	5	6	7	7	5	6	6	5	6	7	6	7	5	6	5	6	6	5	6	5	5	5	5	6	6	6	5	6
2	6	6	6	5	6	7	6	6	5	5	6	7	7	6	5	6	6	6	7	6	6	5	6	5	5	5	6	6	7	5	6	5	6	6	7	6	7	6	6	5	6	6	6	6	6	6	6	6	6
3	5	6	5	5	5	6	6	5	5	6	7	6	7	6	6	6	5	6	5	5	6	7	5	6	5	6	5	5	5	4	5	4	5	4	5	5	5	4	4	4	5	5	5	5	5	6	6	6	5
4	6	6	6	5	4	4	4	5	6	6	4	5	5	6	4	4	5	4	5	6	5	7	6	5	5	6	5	6	7	6	5	6	5	6	5	5	6	6	7	6	7	5	5	5	5	6	6	5	6
5	5	5	6	6	5	5	7	5	6	5	5	4	5	6	5	6	6	5	5	7	5	5	5	6	5	6	5	5	6	5	5	4	5	5	6	6	5	6	6	5	5	5	5	6	5	6	6	6	5
6	5	5	5	6	5	7	5	6	6	5	6	5	5	6	5	5	5	7	5	6	6	6	7	6	6	7	6	6	7	5	7	7	5	6	5	5	6	5	6	5	6	5	5	6	5	6	6	6	5
7	5	6	5	6	5	5	7	6	5	5	5	5	5	6	5	5	5	5	4	5	5	4	5	5	6	6	5	4	4	5	4	5	5	5	4	5	5	5	4	5	4	5	5	5	5	5	5	5	5
8	6	7	7	6	7	5	7	6	7	6	5	6	5	7	6	6	7	5	7	6	7	7	5	5	6	6	6	6	6	6	7	6	7	6	7	7	6	6	7	6	7	4	5	4	4	5	5	4	4
9	6	5	6	5	5	6	6	6	7	7	6	5	5	6	6	5	6	6	6	5	5	5	6	7	7	7	7	7	6	7	6	6	6	7	6	7	6	5	5	5	6	6	6	6	6	6	6	7	6
10	6	7	7	6	5	5	5	6	5	5	7	6	6	7	6	6	5	5	5	5	7	7	6	7	7	7	6	6	6	7	6	7	6	5	5	5	5	6	7	6	7	7	7	7	7	7	7	7	7
11	5	5	5	6	5	7	5	6	7	7	6	6	6	5	5	6	6	7	7	5	7	7	6	7	6	6	5	5	5	6	5	6	5	7	6	6	7	6	7	6	7	6	6	6	6	6	6	6	6
12	6	6	6	5	6	6	5	7	6	6	7	7	6	6	6	7	6	6	7	5	6	7	7	7	6	7	6	6	6	7	6	6	7	7	6	6	7	7	6	6	7	7	6	6	7	7	7	7	6
13	5	5	5	6	7	7	5	6	5	5	6	6	6	6	7	7	4	4	4	6	6	5	7	6	6	6	5	5	5	3	4	4	3	6	5	5	6	5	6	6	5	5	5	5	5	6	6	5	5
14	6	5	6	4	5	5	4	6	5	6	5	5	5	6	7	7	5	5	6	6	7	5	7	6	6	5	5	5	5	4	3	4	3	4	6	5	6	5	5	6	5	5	5	5	5	6	6	6	5
15	5	5	6	6	6	5	5	7	6	6	6	6	6	7	6	6	5	5	5	6	7	5	5	5	6	6	5	6	6	5	6	6	5	6	7	6	7	5	5	6	6	6	6	6	6	6	6	5	6
16	3	3	3	4	3	3	4	4	3	3	4	4	4	4	4	4	3	3	3	3	3	4	6	5	5	4	4	4	4	4	3	3	4	4	3	3	4	3	4	3	4	3	4	4	4	4	4	4	3
17	5	5	6	6	5	5	6	6	5	5	5	5	5	6	7	7	5	5	5	7	6	7	7	6	6	6	6	6	7	5	6	5	6	6	5	6	5	5	6	5	6	6	6	6	6	5	5	6	5
18	6	5	6	7	5	5	7	6	5	5	5	5	5	6	5	6	6	6	6	7	7	6	5	6	6	5	4	5	4	6	5	6	5	6	5	5	6	6	5	5	6	4	4	4	4	5	4	4	4
19	6	5	5	6	5	6	6	5	6	6	7	6	7	6	5	6	5	5	5	6	7	7	5	6	5	4	3	4	3	4	5	4	5	6	7	6	6	6	5	6	5	6	5	5	6	6	6	5	6
20	6	5	6	7	6	6	5	5	6	5	6	6	7	5	5	5	7	6	6	7	7	6	6	5	6	5	5	5	5	3	4	4	3	6	4	6	6	5	5	6	6	5	5	5	6	5	6	5	5
21	6	6	6	6	5	5	5	7	7	6	5	5	5	6	5	5	7	7	6	6	7	5	5	6	5	5	4	4	4	5	6	5	6	7	6	7	7	5	6	5	6	5	6	6	6	6	6	5	6
22	5	6	6	5	7	7	6	6	5	5	7	7	7	6	5	5	6	6	5	7	6	5	6	5	5	7	6	6	6	6	5	5	6	6	7	6	6	6	7	6	7	6	6	6	6	6	6	6	7
23	5	5	5	5	6	7	7	6	5	5	6	6	6	5	5	6	6	5	5	5	5	6	6	5	5	5	6	6	6	5	6	5	6	6	5	5	6	6	7	6	7	6	5	5	6	6	6	6	6
24	5	5	6	6	5	5	5	6	5	6	6	5	6	7	6	6	5	5	5	7	6	6	7	7	5	6	7	6	7	6	7	7	6	5	6	5	6	7	6	7	6	6	6	6	6	6	6	7	6
25	5	5	5	4	4	5	5	6	5	5	6	6	6	5	5	5	6	5	5	7	6	7	6	5	5	6	5	5	5	5	6	6	5	7	6	6	5	6	6	5	5	6	6	6	6	6	5	5	5
26	6	6	6	5	7	5	7	5	5	5	6	7	7	6	7	7	6	6	7	6	7	7	7	6	6	7	6	6	6	7	6	7	6	7	7	7	6	6	6	7	7	5	5	5	4	4	4	5	6
27	6	6	6	5	5	6	6	5	5	5	5	5	6	6	5	5	7	6	6	5	5	5	6	6	7	6	5	6	5	6	5	6	5	6	4	5	6	6	5	6	5	6	5	5	6	6	6	7	5
28	5	5	5	7	7	6	6	7	6	7	5	6	6	6	5	6	7	7	6	6	7	7	7	6	6	6	6	6	6	5	5	5	5	7	6	5	6	6	5	5	6	6	6	6	6	6	6	6	5
29	6	5	6	5	5	7	7	6	6	7	5	6	5	6	5	6	6	5	5	6	6	7	7	6	6	6	7	6	7	5	5	5	5	5	6	5	6	7	7	6	6	6	6	5	6	6	6	6	6
30	5	5	5	4	5	6	5	7	6	6	6	7	7	6	6	6	5	6	5	6	7	7	6	5	5	6	7	6	7	6	6	5	6	7	6	7	6	5	6	5	6	5	6	6	6	6	6	6	6
31	6	6	6	5	5	6	6	5	5	6	5	5	5	6	7	7	5	5	6	5	5	5	5	6	6	5	5	5	5	6	7	7	6	6	7	5	5	5	5	6	5	5	5	6	5	6	6	5	5
32	5	5	5	6	6	5	5	6	5	6	7	7	5	6	5	6	6	5	5	6	7	7	5	6	6	7	6	5	6	5	6	6	5	6	7	5	6	6	7	6	7	5	6	6	6	6	6	6	6
33	5	5	5	3	3	4	4	6	6	7	6	6	5	6	5	5	5	5	6	5	5	4	6	5	6	7	6	7	6	6	5	5	6	5	6	5	6	6	7	6	7	5	6	5	5	5	6	6	5
34	5	5	5	6	5	5	5	7	6	6	5	5	5	6	5	5	5	5	6	6	5	5	6	5	6	6	5	5	6	5	6	5	5	6	5	6	5	6	6	5	7	5	6	5	5	5	6	5	6
35	6	6	6	6	6	7	7	6	5	5	6	6	6	5	5	6	7	6	6	4	4	4	5	6	6	5	6	6	5	6	5	6	5	6	5	6	6	6	5	6	6	6	6	6	5	6	5	6	6
36	7	7	6	6	6	5	7	6	5	5	5	5	5	6	6	6	5	5	6	7	7	6	5	6	5	5	5	5	6	5	6	5	5	5	5	6	5	5	5	6	6	6	5	5	6	6	6	5	7
37	5	4	4	5	5	5	4	5	4	4	4	4	4	4	5	5	4	4	3	5	5	6	5	6	5	4	4	5	4	5	5	4	5	5	4	5	4	5	6	6	5	4	4	5	4	5	5	5	5
38	5	6	6	5	6	6	5	6	7	6	5	5	5	6	5	6	5	6	5	6	7	7	6	6	7	6	6	7	6	5	6	5	6	7	6	7	6	6	5	5	6	4	4	4	3	3	3	3	3
39	3	4	3	5	4	4	5	3	3	3	3	4	4	2	4	2	3	2	3	3	3	3	4	4	4	5	4	4	3	4	3	3	3	3	3	4	4	3	4	4	3	5	5	6	6	6	5	6	5
40	4	3	3	3	4	3	4	3	4	3	4	3	3	3	3	3	4	3	4	4	3	3	4	4	3	4	3	4	4	3	4	3	4	4	3	3	3	3	3	2	2	5	5	4	5	5	5	6	5
41	5	6	5	6	6	6	7	7	6	7	5	5	5	6	6	6	5	5	6	5	5	5	5	6	5	5	5	6	5	7	7	6	6	5	5	6	5	7	6	6	7	6	6	6	6	6	6	6	6
42	6	6	6	5	5	5	6	6	5	6	6	7	7	6	7	7	6	5	5	6	6	7	6	6	7	7	6	6	6	7	6	7	6	5	5	5	6	5	5	5	5	6	6	6	6	6	6	5	6
43	6	7	7	6	6	7	7	6	6	7	6	6	6	6	6	6	5	6	5	5	7	7	6	5	5	7	6	7	6	5	6	6	5	7	6	7	6	6	7	6	7	6	7	6	7	6	7	6	6
44	4	4	4	5	5	4	6	4	5	4	4	5	4	5	4	4	3	3	4	3	3	3	4	3	4	3	4	4	3	4	4	4	3	4	3	4	3	3	3	3	4	4	4	4	4	4	4	4	4
45	5	5	5	5	7	6	6	6	6	7	5	5	5	7	6	6	6	5	5	7	6	7	6	6	6	6	6	6	6	5	6	5	6	5	5	6	5	6	5	6	6	5	6	6	6	6	5	6	6
46	5	6	5	6	5	6	5	7	6	6	7	7	7	6	6	7	5	6	5	6	6	5	7	7	6	6	7	6	7	7	6	7	6	5	5	5	5	6	7	6	7	6	6	6	6	6	6	6	6
47	7	6	7	6	7	6	5	7	6	7	7	7	6	4	5	4	7	7	5	6	6	5	7	7	6	6	7	6	7	6	6	7	7	6	7	5	7	7	6	6	7	7	6	7	6	7	6	7	6
48	6	6	5	6	6	5	7	5	6	5	6	6	7	6	5	6	5	6	6	7	7	6	5	6	5	6	5	5	6	5	6	5	6	6	5	6	5	6	6	6	6	3	3	3	4	4	4	3	3
49	7	7	7	6	5	5	7	5	6	5	5	5	6	6	5	6	5	5	5	7	6	7	6	6	5	7	6	6	6	6	5	6	5	5	5	6	6	6	7	6	7	6	6	6	5	6	6	6	5
50	5	6	6	5	5	6	7	6	5	6	5	6	5	4	5	4	5	5	5	6	7	7	7	7	6	7	7	6	7	5	6	6	5	5	5	6	6	7	7	6	6	6	6	6	6	6	5	6	6
51	6	6	6	5	6	6	5	6	5	5	4	5	5	5	5	5	3	3	3	4	5	5	4	5	4	7	6	6	5	5	6	5	5	7	6	5	6	4	5	4	5	5	5	5	5	5	5	5	6
52	5	5	5	3	5	4	4	4	5	3	5	6	5	7	7	6	5	5	6	6	7	7	7	6	6	4	4	4	5	5	4	5	5	5	5	5	4	5	5	5	6	5	5	5	5	4	4	4	5
53	4	5	6	4	4	4	4	6	5	5	5	5	5	4	3	3	5	5	4	7	6	6	7	6	6	6	5	6	5	6	6	6	5	5	5	6	6	6	6	5	5	6	5	5	5	5	5	6	5
54	4	4	4	5	5	4	4	5	5	4	4	4	4	4	3	3	3	4	3	4	3	3	3	4	4	4	4	4	3	3	3	4	4	4	4	3	3	4	4	5	5	4	3	4	3	4	4	4	3
55	6	6	6	5	5	5	6	7	6	7	5	5	5	4	5	5	5	5	4	6	6	7	6	6	7	6	5	5	6	5	6	6	6	6	5	5	6	6	5	4	5	5	5	5	5	6	6	5	5
56	5	5	6	6	5	6	5	6	5	6	5	6	5	6	5	5	6	5	5	6	7	7	6	6	7	6	7	6	7	5	6	5	6	6	4	6	5	6	5	5	6	6	6	6	6	5	6	6	5
57	6	5	5	6	6	7	5	5	5	5	5	5	5	5	6	6	4	5	4	4	5	5	4	5	5	6	5	5	6	5	5	5	4	5	6	5	4	5	4	5	5	5	5	5	5	5	5	5	5
58	5	5	6	6	7	6	5	6	7	7	6	6	6	4	5	4	5	4	5	5	5	5	5	5	6	5	5	4	5	5	6	5	6	5	5	5	6	4	5	6	4	5	6	5	6	6	6	5	5
59	6	5	5	6	5	6	7	7	6	7	6	4	4	6	5	6	4	4	4	4	6	6	5	6	5	5	5	5	6	6	6	5	5	5	4	5	6	4	5	5	4	5	5	5	5	5	5	5	5
60	6	5	5	7	7	6	6	5	6	5	5	5	6	5	6	5	5	5	6	7	6	7	5	6	5	6	5	6	5	6	7	6	7	5	5	5	5	5	6	5	5	6	5	5	6	6	6	5	5
61	5	6	6	5	5	5	7	7	6	6	7	7	7	5	5	6	6	5	5	5	6	6	5	6	6	6	5	5	5	7	6	6	7	5	5	6	5	6	6	6	7	6	6	6	6	6	6	6	6
62	4	4	3	3	3	3	4	4	3	4	4	4	4	4	4	4	3	3	4	4	3	3	4	4	5	4	4	3	4	4	4	3	4	3	3	3	3	4	3	4	3	3	4	4	3	4	4	4	3
63	6	5	5	6	5	6	5	5	4	4	4	4	5	5	5	5	4	5	5	4	4	4	5	5	4	4	5	5	6	5	5	4	4	5	4	5	5	5	4	4	5	5	4	4	4	4	5	4	4
64	6	5	6	5	6	5	6	5	6	5	5	6	5	6	5	5	5	5	4	6	6	6	5	6	6	6	5	5	5	6	6	5	5	5	5	6	5	7	7	6	6	6	5	6	5	5	5	6	5
65	5	5	5	6	5	5	5	4	6	4	5	4	4	5	5	4	4	5	4	4	4	5	5	5	4	5	4	5	4	5	5	5	5	4	5	4	5	4	5	4	5	5	5	5	5	4	4	4	5
66	7	5	5	5	5	5	6	6	6	6	5	5	5	6	6	7	5	6	6	7	7	6	6	5	5	6	5	5	5	5	5	4	4	5	6	5	5	5	5	6	6	3	3	3	3	4	4	5	5
67	5	6	5	5	5	5	6	5	5	5	5	5	4	5	5	4	4	5	4	4	4	4	4	4	5	6	4	4	5	4	4	4	5	5	4	5	5	4	6	4	5	5	5	5	5	5	5	5	5
68	5	5	5	5	4	5	4	4	4	4	5	5	4	5	5	6	4	5	4	4	4	4	5	5	5	4	5	5	4	5	5	5	4	4	5	4	4	4	5	4	5	5	5	5	5	5	5	5	5
69	5	6	5	6	6	5	5	7	6	6	5	6	6	7	6	6	6	7	7	6	7	7	6	5	5	6	7	6	7	7	6	7	6	6	6	6	6	7	6	7	5	5	5	5	5	5	5	6	6
70	5	6	6	5	5	6	6	6	5	5	6	6	6	7	6	7	7	7	6	7	6	7	6	6	5	6	7	6	7	6	5	6	5	7	6	5	7	5	6	6	5	6	6	6	6	6	6	6	6
71	6	5	5	7	7	6	6	5	6	6	6	6	6	5	5	5	6	5	5	5	7	7	5	5	6	6	5	6	5	5	5	6	5	6	6	6	5	4	4	3	4	5	5	6	6	5	5	5	5
72	4	5	5	6	5	4	4	5	5	6	6	7	7	5	5	5	6	5	6	6	6	5	6	5	5	5	5	6	5	6	6	6	5	6	6	6	5	5	6	6	5	6	5	6	5	5	6	6	6
73	5	5	5	6	6	5	7	5	6	5	5	6	5	6	6	7	5	6	5	7	6	7	5	5	6	6	5	5	6	5	6	5	6	3	4	5	3	5	6	5	5	5	6	5	5	6	5	5	6
74	5	5	5	6	6	7	7	5	6	5	6	5	6	6	5	6	5	5	6	6	6	7	6	6	5	6	6	6	5	5	6	5	6	5	5	5	6	6	5	6	5	5	5	6	6	5	6	6	6
75	5	6	6	5	5	5	6	6	5	6	6	6	6	5	5	6	5	6	6	5	5	5	5	5	5	6	6	6	5	5	6	6	5	5	5	6	6	5	6	5	6	5	6	6	6	5	6	6	5
76	6	5	6	7	6	5	5	6	7	7	6	6	6	6	6	7	7	6	6	6	6	7	7	7	5	6	7	6	7	7	6	6	7	7	5	5	6	6	5	6	5	7	6	7	6	6	6	6	7
77	6	6	6	7	6	6	5	5	5	5	6	7	7	7	6	6	5	5	5	5	5	5	6	7	7	5	5	5	5	6	6	5	5	6	6	6	6	5	5	5	5	5	6	6	6	5	6	6	6
78	4	5	5	4	5	4	5	6	6	7	5	5	5	6	5	5	5	4	4	5	5	6	5	5	6	6	6	6	7	5	5	5	5	5	5	5	4	4	5	4	4	5	5	5	5	5	5	5	5
79	5	6	5	6	5	6	7	5	6	5	6	7	5	6	5	6	5	6	5	6	6	7	5	5	6	6	5	5	6	5	5	6	5	6	6	6	6	6	5	5	6	5	5	6	6	5	6	5	5
80	6	5	5	6	6	5	7	7	6	6	6	6	7	5	5	5	6	6	6	5	5	5	5	6	6	7	6	6	5	5	6	6	6	6	5	6	5	5	5	5	7	5	6	6	6	6	6	5	5
81	5	5	5	6	5	6	6	7	6	6	6	5	5	6	6	7	6	6	6	6	7	7	5	5	6	6	5	5	6	6	5	6	5	5	6	6	5	6	6	7	7	6	5	5	5	4	4	5	6
82	6	5	5	6	5	6	6	6	7	6	5	6	5	5	5	5	5	6	6	6	7	5	5	5	6	5	6	6	5	6	6	5	6	5	6	5	5	5	5	4	4	5	6	5	6	5	6	6	6
83	5	6	6	5	5	6	6	5	5	6	6	6	6	5	5	6	5	5	5	7	7	6	6	7	6	5	3	6	5	6	5	6	5	5	6	7	6	6	6	6	6	5	6	6	6	5	6	6	5
84	6	5	5	6	6	5	5	5	5	6	6	5	5	6	5	6	5	5	5	6	6	6	6	5	5	7	5	5	6	5	5	5	5	4	5	4	5	4	5	5	4	5	4	5	4	5	4	5	4
85	5	5	5	5	6	5	6	7	6	6	5	5	5	5	5	5	4	4	4	4	4	4	5	5	5	5	4	5	5	6	6	6	5	5	5	5	5	4	5	4	5	5	5	5	5	5	5	5	5
86	5	7	7	5	6	7	7	6	6	5	7	6	7	6	6	5	7	6	6	5	6	6	7	7	7	7	6	6	6	7	6	6	7	5	7	5	6	6	7	6	7	7	6	6	6	7	7	6	6
87	6	7	6	5	5	6	4	6	7	6	5	5	5	6	6	7	5	6	6	5	5	5	5	5	5	5	5	6	5	6	5	7	5	3	3	3	3	7	6	7	6	5	6	6	6	6	7	6	6
88	6	5	6	5	5	6	4	5	7	5	5	6	6	6	5	5	6	6	6	7	6	7	5	5	5	6	5	5	5	6	7	6	7	5	5	5	5	6	7	6	7	5	4	5	4	5	4	4	5
89	5	6	6	5	5	4	4	5	5	4	5	5	5	5	5	4	4	4	4	4	4	5	5	5	5	7	6	6	6	6	5	6	5	5	5	6	5	6	5	5	6	5	5	5	5	5	5	5	5
90	5	5	5	4	5	3	3	7	6	6	6	6	6	7	6	6	5	5	5	5	5	5	6	7	7	7	6	6	5	5	6	5	6	3	3	3	3	7	5	5	6	5	5	5	6	5	5	6	5
91	5	5	6	3	3	3	4	5	6	5	5	5	5	6	5	6	5	5	5	6	5	6	6	6	7	6	5	5	6	6	5	6	5	6	6	7	6	7	5	5	6	4	5	5	5	4	5	5	5
92	5	5	5	6	6	5	7	5	6	5	6	6	6	5	6	6	5	5	4	5	4	4	5	6	6	5	6	5	5	6	5	5	5	6	6	5	6	5	5	4	5	6	5	6	5	6	5	6	5
93	5	5	6	6	6	5	7	6	5	5	5	5	5	5	4	4	3	4	4	5	4	4	5	6	5	5	5	5	6	4	5	5	4	5	4	5	5	5	4	5	4	5	5	5	5	5	5	5	5
94	5	5	5	6	5	6	5	6	7	6	6	6	6	6	5	6	6	5	6	6	5	6	6	7	7	6	6	6	5	6	5	6	5	6	5	5	6	7	6	6	6	5	4	6	4	5	4	6	6
95	6	6	6	5	5	5	6	7	6	7	5	5	5	5	6	5	5	6	5	5	6	6	5	6	6	6	6	5	5	5	6	6	5	5	5	6	5	5	5	7	7	5	6	5	6	5	6	5	6
96	5	5	5	6	6	5	5	5	6	5	5	5	5	5	5	6	5	6	5	5	6	6	5	6	5	7	6	6	6	5	5	6	6	6	6	6	6	5	5	6	6	6	5	5	5	5	6	6	5
97	5	5	5	5	5	5	6	5	5	4	4	4	4	4	5	5	4	4	4	5	3	3	5	5	5	4	5	4	5	5	4	5	4	6	5	6	5	4	5	4	4	4	4	5	5	4	5	6	6
98	5	6	6	5	5	5	6	5	6	5	6	6	6	4	5	5	4	4	4	6	7	7	5	5	5	3	4	4	4	5	5	5	5	6	5	4	5	5	5	4	5	5	5	3	5	5	5	6	6
99	6	5	5	5	7	5	7	7	6	6	6	5	6	6	5	5	6	6	6	7	5	7	7	6	6	7	6	6	6	6	5	5	5	5	6	5	6	6	7	7	6	6	6	6	6	6	6	6	6
100	5	6	6	6	5	6	7	6	7	7	5	7	6	6	7	6	6	7	6	6	6	7	6	5	5	6	6	6	7	7	6	6	7	6	7	6	6	6	6	7	6	6	7	6	7	6	7	6	7
101	5	6	5	6	5	7	7	5	5	6	5	5	5	6	6	5	7	7	7	5	5	5	5	6	6	6	5	6	5	5	6	5	5	5	6	6	6	5	6	5	5	6	6	5	6	5	6	5	5
102	6	5	6	6	5	6	6	6	5	5	5	5	5	6	6	6	5	5	5	6	7	7	6	5	5	6	5	5	5	6	5	5	6	5	7	6	5	6	6	7	7	5	6	6	5	6	5	5	6
103	5	6	5	4	3	4	3	5	5	4	5	5	5	5	5	5	6	6	6	7	6	7	5	5	6	6	6	5	5	5	5	6	5	6	6	6	6	6	5	6	5	6	5	5	5	5	6	6	6
104	6	6	5	5	5	5	7	5	5	6	6	6	6	5	6	6	5	5	5	6	6	6	5	5	5	7	6	6	6	5	6	5	6	6	6	6	6	6	7	6	7	6	5	6	5	5	6	5	5
105	5	6	6	5	6	6	7	5	5	6	5	5	5	4	4	4	6	6	6	5	5	5	7	6	7	6	5	5	5	5	5	5	4	6	7	7	6	5	6	6	5	6	5	6	6	6	5	6	5
106	5	6	6	5	5	5	5	6	7	7	5	5	6	7	6	6	5	5	5	7	6	7	7	6	6	6	5	6	5	6	5	6	5	6	5	5	5	6	5	6	6	6	6	6	6	6	6	5	5
107	5	7	5	3	3	3	4	6	6	7	6	5	5	6	6	5	7	7	7	5	5	5	6	6	7	5	6	5	5	5	5	4	4	6	6	6	5	4	5	4	5	5	5	5	6	6	6	6	5
108	5	6	5	6	5	6	5	6	5	5	7	7	7	6	5	5	6	5	6	7	6	7	6	5	5	6	6	5	6	5	6	5	6	5	6	6	6	5	6	5	6	5	5	5	6	6	6	6	5
109	5	6	6	5	6	5	6	5	5	6	5	5	6	5	5	6	6	5	5	6	6	7	6	5	5	5	6	5	5	6	6	5	6	6	6	5	6	4	3	4	3	5	4	5	4	5	5	7	5
110	6	5	6	5	5	5	6	5	6	5	5	5	5	5	5	6	5	5	5	7	6	6	5	5	5	5	5	5	5	6	5	5	5	6	6	5	6	6	5	6	5	6	5	6	6	6	6	5	5
111	5	6	5	5	6	5	6	5	5	5	6	6	6	6	6	7	5	5	5	7	6	5	6	6	6	7	6	6	6	5	6	5	5	5	5	5	6	5	6	6	5	6	6	6	5	5	6	6	5
112	5	6	6	5	5	7	7	6	6	6	5	5	5	5	5	7	6	6	6	7	6	5	6	6	6	7	6	5	6	5	6	6	5	5	6	5	6	7	6	6	7	6	6	6	6	6	6	7	5
113	6	5	6	5	6	6	7	6	6	5	6	5	6	6	5	6	6	7	6	7	6	7	5	5	5	6	5	5	5	5	5	6	6	6	6	6	6	5	5	6	5	6	6	6	6	5	6	6	7
114	6	5	5	6	5	5	7	5	5	5	5	7	7	6	5	6	5	5	5	6	6	6	6	5	5	6	7	7	6	5	5	5	5	6	7	6	5	5	6	6	7	6	5	6	6	6	6	6	6
115	6	5	5	7	7	6	6	6	6	6	5	5	5	7	6	6	5	5	5	7	5	7	5	5	6	6	5	5	5	5	5	5	5	6	6	6	6	5	5	6	6	5	6	5	5	6	5	6	6
116	5	6	5	5	5	5	7	5	5	5	5	5	5	6	6	6	5	5	6	7	5	7	5	5	6	6	5	5	5	5	5	6	5	6	6	6	6	5	5	6	6	6	5	5	6	5	6	6	6
117	6	5	6	6	6	7	6	7	7	6	5	6	6	3	3	3	5	5	6	5	5	5	6	5	6	5	5	5	5	7	6	7	6	6	6	5	6	3	3	3	4	6	5	6	6	6	5	6	7
118	5	5	5	6	5	5	7	5	6	6	5	5	5	6	6	6	5	5	5	5	5	6	5	6	5	6	5	5	5	5	6	5	5	6	5	6	5	7	6	6	6	4	4	4	4	4	4	5	6
119	4	5	5	5	5	7	6	6	6	5	6	5	6	5	5	4	5	5	5	5	5	6	5	6	5	6	5	5	5	5	5	6	5	6	5	5	6	7	6	6	6	5	5	5	6	6	6	6	6
120	6	5	5	6	5	6	5	7	7	6	5	5	5	5	6	4	3	3	3	5	5	5	5	6	6	7	6	5	5	6	6	5	6	5	6	6	5	5	5	6	5	6	5	5	4	5	4	5	4
121	5	5	5	6	4	5	5	6	6	5	6	7	7	6	6	6	5	5	5	6	7	7	5	6	6	5	5	6	5	5	6	6	5	6	5	6	6	5	5	6	6	6	6	6	6	7	7	6	6
122	4	4	4	4	5	5	5	3	3	4	4	3	4	4	3	4	3	4	4	3	3	3	4	5	4	5	4	4	4	3	4	4	3	4	3	3	4	5	4	4	4	5	4	4	5	5	4	6	6
123	6	6	6	6	5	6	7	7	7	6	5	5	7	6	6	6	5	5	6	5	7	7	6	7	6	6	5	5	5	5	6	5	6	6	5	6	6	5	5	5	6	6	7	6	6	7	6	6	7
124	6	5	6	6	5	5	6	5	6	5	6	6	6	6	5	6	5	5	5	6	7	7	6	7	6	4	2	2	2	5	5	6	6	6	5	6	6	6	5	6	5	6	5	6	5	5	5	5	6
125	5	6	5	6	5	6	5	6	5	6	5	5	6	5	5	5	6	6	6	6	7	7	5	6	5	5	6	6	5	6	6	5	6	7	6	5	6	7	5	6	5	6	5	6	6	6	5	5	6
126	5	5	5	5	5	5	7	7	7	6	6	6	6	5	6	6	6	7	6	5	5	5	5	6	5	5	5	5	5	6	7	7	6	6	7	5	5	5	5	5	7	6	5	6	6	6	5	6	7
127	6	6	6	6	6	5	5	6	6	5	6	6	6	6	6	6	5	5	5	6	7	7	6	6	5	5	5	6	5	6	5	6	5	6	6	5	5	7	7	7	6	6	6	6	6	6	6	6	5
128	7	7	6	7	6	5	5	6	6	5	6	7	7	5	7	7	6	6	6	6	6	6	7	6	7	5	7	6	6	7	6	7	6	7	7	6	7	6	7	7	7	5	5	5	4	4	4	6	6
129	7	7	7	7	7	6	7	6	6	5	6	6	7	7	6	6	4	4	4	5	5	5	6	7	6	6	7	7	7	3	4	3	4	5	5	6	5	6	7	7	7	6	6	6	5	5	5	7	6
130	6	6	5	5	6	5	5	7	7	6	6	5	6	6	6	4	5	5	5	6	6	6	5	6	5	5	6	6	6	6	5	5	5	6	5	5	5	5	6	5	5	5	6	5	5	5	5	6	6
131	5	5	5	7	7	6	6	6	6	6	5	5	6	5	6	6	5	5	5	5	5	5	6	5	5	5	5	5	5	6	5	5	6	6	5	5	5	7	5	6	5	6	6	6	5	6	6	5	6
132	6	6	5	5	5	5	5	6	6	6	5	5	6	5	5	6	3	3	3	6	6	6	5	6	6	7	6	6	5	5	6	6	5	6	6	5	6	6	5	5	6	5	6	5	5	5	5	5	5
133	5	6	6	6	6	5	6	6	5	6	6	5	5	4	4	4	6	6	6	7	7	6	6	5	6	5	5	5	5	6	7	6	7	5	6	5	5	6	6	6	6	5	5	5	6	5	6	5	6
134	6	6	5	5	5	6	5	5	5	6	5	5	5	5	5	5	7	6	5	6	6	6	5	7	7	6	5	5	5	5	6	5	5	6	6	7	6	6	5	5	5	5	5	5	6	6	6	5	5
135	5	6	5	3	4	4	3	6	5	6	7	6	6	4	6	6	6	5	5	7	6	7	6	7	6	5	6	5	6	6	5	5	5	5	5	4	6	6	5	5	6	5	5	5	6	6	6	7	6
136	6	6	5	5	5	6	6	7	7	6	6	5	5	6	6	6	5	5	5	7	7	6	5	6	5	5	6	6	5	5	6	6	5	6	5	5	5	5	6	6	6	5	5	5	6	6	6	6	5
137	6	6	6	5	6	5	6	5	5	6	6	5	5	5	6	5	6	6	6	5	5	5	5	6	5	5	5	5	5	6	6	5	5	6	6	5	6	5	5	6	5	6	5	6	5	5	5	6	6
138	5	5	5	6	7	6	5	5	5	6	7	6	7	5	7	7	5	6	5	6	7	7	5	5	5	5	5	6	5	6	5	5	5	6	6	5	6	6	6	5	6	6	6	6	5	5	6	5	5
139	6	6	6	7	7	6	6	5	5	6	5	5	5	6	5	6	5	5	6	6	7	7	6	5	5	6	5	5	6	5	6	5	5	7	5	5	7	5	7	7	6	6	6	6	6	6	6	6	6
140	5	6	6	5	6	6	6	5	5	6	6	6	6	5	7	7	6	6	6	6	6	6	5	6	6	5	6	5	5	6	5	5	6	6	6	5	6	5	6	5	5	5	6	5	5	5	5	6	5
141	6	6	6	5	5	5	5	6	6	7	5	5	5	6	6	5	6	6	6	7	7	7	6	6	5	6	5	7	7	5	6	5	6	6	6	6	6	6	5	6	6	6	6	6	6	6	6	5	6
142	6	6	6	6	5	5	5	5	5	6	6	6	6	5	6	6	5	6	5	5	7	7	6	5	5	6	6	5	5	5	6	5	6	6	6	6	6	6	6	6	7	6	6	6	6	6	6	5	6
143	5	5	5	6	6	7	7	6	6	5	5	5	5	5	6	6	5	5	5	5	7	7	6	7	6	4	5	4	4	6	7	7	6	6	6	5	6	6	7	7	7	6	6	6	6	6	6	6	6
144	5	5	5	6	5	5	6	5	6	6	5	5	5	6	7	7	5	5	5	7	6	7	6	5	6	4	5	4	4	6	6	5	6	6	6	5	6	6	7	7	7	6	6	5	5	5	5	5	6
145	6	6	5	5	6	6	6	6	6	7	6	5	5	6	5	6	5	5	5	4	4	6	5	5	5	6	6	5	5	6	6	5	5	6	5	6	6	6	5	5	5	5	5	5	6	5	5	6	6
146	5	5	5	6	5	7	6	5	5	6	5	5	5	7	6	7	5	5	5	6	5	5	6	7	6	5	5	5	5	6	6	6	6	5	6	7	6	5	6	6	6	6	5	6	5	5	6	6	5
147	5	5	6	5	5	6	6	6	6	5	6	5	5	6	6	6	5	5	6	7	6	6	5	6	6	6	5	5	5	6	5	5	5	6	6	7	6	6	5	5	5	6	5	6	5	6	6	5	6
148	6	5	6	5	6	5	5	5	5	6	6	6	7	7	7	6	5	5	5	6	6	7	5	6	5	6	5	5	5	6	5	5	5	6	6	6	5	6	5	5	6	6	6	6	5	5	6	6	5
149	6	6	5	5	5	6	5	5	5	7	6	6	6	7	7	5	6	6	6	5	6	5	6	7	6	3	4	3	3	6	5	5	5	6	6	6	6	7	5	6	6	6	5	6	6	6	6	6	5
150	5	6	6	6	5	7	7	5	5	6	4	5	5	6	6	6	5	5	5	6	7	7	6	7	6	6	6	5	6	7	5	5	5	6	6	5	5	7	5	6	6	6	6	5	6	6	6	5	5
151	6	5	5	6	7	6	7	5	5	6	5	5	5	7	6	5	5	5	5	7	6	7	6	7	6	5	6	5	5	7	6	5	5	6	5	6	6	5	6	6	6	6	6	6	6	6	6	6	6
152	6	6	7	6	5	6	5	6	6	7	5	5	5	7	7	6	5	5	5	5	6	5	6	5	6	5	6	5	5	7	6	6	6	5	5	6	6	5	5	5	6	5	5	5	6	5	5	6	6
153	6	5	6	6	5	6	5	5	5	6	6	6	7	7	7	5	6	5	5	6	5	5	5	6	6	5	6	5	5	6	5	5	5	3	3	4	3	6	6	6	7	6	5	6	5	5	6	5	6
154	6	6	5	6	7	5	5	7	7	6	6	6	6	6	5	5	6	5	5	5	4	5	5	6	6	6	5	5	5	6	5	5	5	6	6	5	5	7	5	5	6	5	5	5	5	6	5	6	6
155	5	5	5	6	5	6	5	5	6	5	5	5	5	6	6	6	5	5	6	4	4	5	5	5	5	6	6	5	6	5	5	5	5	2	2	2	2	6	6	5	5	4	4	4	4	4	4	6	6
156	4	4	4	5	5	5	4	4	4	6	4	4	4	5	4	5	5	4	5	3	3	3	5	4	4	5	5	5	4	5	4	4	4	5	5	4	4	5	4	4	5	5	4	5	5	5	5	4	4
157	6	6	5	5	6	7	5	5	5	6	6	5	5	6	6	7	7	5	5	6	6	7	5	7	7	6	6	5	5	6	5	5	5	6	6	7	5	6	6	6	7	6	5	6	5	6	6	5	5
158	6	6	5	5	6	5	6	5	6	6	5	5	5	7	7	6	5	5	5	6	7	6	5	6	5	6	5	5	4	5	5	5	5	6	6	5	5	7	6	6	6	6	6	6	5	5	6	6	6
159	6	6	6	5	6	5	5	6	6	7	5	5	5	4	4	5	5	6	5	4	4	4	6	6	5	6	5	5	5	5	5	6	6	6	6	5	5	6	6	5	6	6	5	6	5	6	6	5	5
160	4	5	4	4	5	4	4	5	4	4	5	4	5	4	5	4	3	3	3	3	3	4	4	4	3	3	4	4	4	4	4	5	5	3	3	4	3	3	4	4	4	4	4	4	4	4	4	6	6
161	5	5	5	5	5	5	5	5	5	4	5	5	5	5	6	5	5	5	5	6	6	7	5	5	6	3	4	3	3	5	5	5	5	6	6	6	6	5	5	6	6	5	6	4	4	4	4	4	4
162	5	6	6	6	5	5	6	6	6	7	5	6	6	6	6	5	6	6	6	7	7	6	6	7	6	6	5	5	5	5	5	6	5	6	7	6	6	5	6	5	6	6	6	6	6	6	6	6	6
163	5	5	6	6	6	6	6	6	6	5	5	5	5	6	6	7	5	5	5	5	6	5	6	7	6	6	5	5	5	5	5	6	7	5	7	6	6	6	5	6	6	5	6	5	5	5	5	6	5
164	4	4	5	5	5	5	5	4	4	5	5	5	4	4	4	4	5	4	4	5	5	5	4	5	5	4	4	4	5	5	5	4	4	5	6	5	4	5	4	4	4	4	5	5	4	4	5	5	4
165	6	6	5	5	6	5	5	6	5	6	5	5	5	5	5	6	6	5	5	6	6	6	5	6	6	5	5	5	5	6	6	5	5	5	5	6	5	5	5	5	6	5	5	5	4	4	5	6	6
166	6	5	6	6	5	6	5	5	6	5	6	6	5	6	5	5	5	5	5	5	7	6	4	4	5	3	4	3	3	6	6	7	7	6	6	5	6	6	7	7	7	6	6	6	5	5	6	6	6
167	6	5	5	6	5	5	6	5	5	6	4	6	6	6	5	6	5	5	5	4	4	5	5	6	5	6	5	5	5	5	5	5	5	5	6	6	5	6	7	7	7	5	5	5	6	6	5	5	5
168	5	5	5	6	6	5	6	5	5	6	5	5	5	5	6	5	5	6	5	5	5	5	5	5	5	5	6	5	4	6	5	5	5	6	5	6	5	5	5	5	6	5	5	5	4	4	5	4	5
169	7	6	7	7	6	7	7	6	7	6	7	7	6	6	6	7	6	6	6	7	7	6	7	7	5	6	7	7	6	7	7	6	6	7	6	7	6	7	7	6	6	5	5	4	4	5	5	6	6
170	6	5	6	6	6	6	6	5	6	5	5	5	5	6	6	7	7	6	6	5	6	5	6	7	7	5	6	5	5	5	6	5	5	6	6	7	6	6	6	5	5	5	5	5	6	6	5	5	6
171	6	6	6	5	5	6	6	5	5	6	6	6	6	4	4	6	6	6	6	6	7	5	6	6	6	6	6	6	6	3	3	3	3	5	6	6	6	6	6	6	5	5	6	5	6	6	5	5	5
172	4	4	4	4	5	4	4	5	5	6	4	4	4	4	5	4	4	5	4	3	3	3	4	4	4	4	5	4	4	4	5	4	5	4	5	4	5	4	5	5	5	4	4	5	5	4	5	5	4
173	6	6	6	6	5	5	6	5	6	6	6	6	6	6	5	6	5	5	5	5	5	7	6	6	6	5	5	5	5	5	6	5	6	6	6	6	6	7	6	6	6	6	6	6	6	5	6	6	5
174	4	4	3	5	5	5	5	4	4	5	5	5	4	4	4	6	5	5	5	4	4	5	5	5	4	4	4	5	4	5	5	5	4	4	3	4	4	4	4	4	4	5	4	5	5	4	5	4	4
175	5	5	6	5	6	6	6	6	6	5	5	5	7	3	3	4	5	5	4	4	6	4	5	5	5	6	5	5	5	5	5	4	5	5	4	4	6	6	5	5	6	3	4	3	4	3	3	5	5
176	6	5	6	6	6	6	6	5	6	5	5	5	7	4	4	4	5	4	4	4	4	5	5	6	5	6	5	5	5	5	5	4	4	6	4	5	5	4	5	4	5	5	5	5	5	5	5	5	5
177	5	6	5	6	5	5	5	6	5	5	5	6	5	5	4	5	6	6	6	5	4	4	6	5	6	5	6	5	5	6	5	7	5	5	7	5	6	6	7	5	5	4	4	4	4	4	4	5	5
178	5	6	6	5	5	5	6	6	6	7	6	6	6	4	4	4	4	4	4	5	4	4	4	5	4	6	5	5	4	5	5	6	6	6	6	6	5	5	5	6	6	5	4	5	5	4	5	5	6
179	6	5	5	6	6	5	6	5	6	6	5	5	6	5	5	5	6	6	6	5	5	5	5	6	5	6	5	6	5	3	3	3	3	5	5	5	5	5	5	6	5	4	4	4	4	4	4	6	6
180	5	5	6	5	6	5	5	7	7	6	5	5	6	5	5	7	5	6	5	6	6	7	6	7	6	5	6	6	5	6	6	6	5	5	5	6	6	5	6	5	6	4	4	4	4	5	5	4	3
181	5	5	6	5	5	5	5	6	6	5	5	5	5	6	6	7	6	6	6	7	7	7	5	6	7	5	6	5	5	6	5	5	5	6	5	5	5	6	6	6	5	6	5	6	6	5	6	6	6
182	5	5	6	5	7	5	6	5	5	5	6	5	5	5	5	6	5	5	5	5	4	4	6	7	6	5	5	5	5	5	5	5	4	5	6	6	5	7	6	6	6	5	4	5	5	4	4	6	6
183	5	5	5	6	5	6	6	5	5	6	5	6	6	5	5	6	5	5	6	4	5	4	6	6	5	3	3	3	3	6	5	5	5	6	7	5	7	5	5	6	5	4	6	4	6	4	4	5	6
184	6	5	5	6	5	5	6	5	5	6	6	6	6	7	7	6	6	5	5	4	4	5	6	6	5	6	6	6	5	6	6	5	5	6	5	6	7	7	6	5	5	5	5	5	5	6	6	6	6
185	6	6	6	6	6	7	7	5	6	6	6	5	5	5	6	5	7	6	6	6	6	6	6	7	7	5	5	5	5	6	5	5	5	5	5	6	5	5	6	6	6	6	6	6	6	6	6	6	6
186	5	5	4	5	5	5	5	4	4	6	5	6	5	4	5	5	5	4	5	4	4	4	5	5	6	5	4	5	4	4	4	5	5	6	5	4	4	5	5	5	6	5	5	4	4	4	5	4	4
187	6	6	6	5	5	5	5	5	5	5	6	5	5	5	4	5	4	4	4	4	4	5	5	5	6	6	7	6	6	5	5	6	6	6	5	4	6	4	4	3	4	5	3	3	3	5	5	5	5
188	5	5	5	5	6	6	5	6	6	7	6	6	5	6	6	6	6	6	6	7	7	6	6	6	6	6	5	5	5	5	5	6	6	6	6	5	4	7	6	6	6	6	5	5	5	5	6	6	6
189	5	5	6	6	6	6	5	5	5	5	5	4	5	5	4	4	5	5	5	4	5	4	5	5	4	6	5	5	4	5	5	4	5	5	6	6	7	5	6	6	6	4	5	5	5	5	5	4	4
190	4	5	4	5	5	5	5	5	5	6	4	5	6	5	4	5	6	4	4	4	5	4	5	5	5	6	6	5	5	5	5	6	6	5	6	5	5	5	5	5	6	5	5	5	5	5	5	5	5
191	5	5	5	6	6	6	5	6	5	6	5	5	6	5	6	5	6	6	6	5	6	5	6	6	6	6	6	5	5	6	5	6	5	6	5	6	6	5	4	4	4	6	5	5	6	5	6	6	6
192	5	5	5	6	5	6	6	6	6	7	6	5	5	5	5	5	5	5	6	7	7	7	6	6	6	6	5	5	5	5	6	5	5	5	6	6	6	6	5	6	6	4	3	4	4	3	3	5	6
193	4	5	5	5	4	5	4	5	5	6	5	6	5	5	6	5	4	5	4	4	4	5	5	5	4	4	6	5	5	5	5	6	6	2	2	2	2	5	5	6	6	5	5	5	4	5	5	4	5
194	5	5	4	5	4	5	4	5	5	6	5	6	5	4	4	6	5	5	5	4	4	6	4	4	4	5	6	5	5	6	5	6	5	6	5	6	6	4	5	4	5	5	6	5	6	6	6	4	5
195	5	5	5	5	4	4	4	4	5	4	5	5	4	5	5	6	5	4	4	4	5	4	5	5	5	5	6	4	5	6	6	7	7	4	5	6	6	4	5	4	4	4	5	5	4	5	4	5	4
196	5	5	5	5	6	5	6	6	6	7	4	6	5	6	5	5	6	6	6	5	4	4	6	6	6	6	4	5	5	5	6	5	5	5	6	5	5	4	4	4	5	5	6	5	5	5	5	6	6
197	6	6	6	5	4	5	5	5	5	6	5	5	4	6	6	7	5	5	5	6	5	5	5	5	5	4	5	5	4	6	5	5	6	5	4	5	5	6	4	4	5	5	5	5	5	5	5	5	5
198	5	5	5	6	5	6	6	6	6	7	6	5	5	5	6	5	6	5	5	6	7	5	4	5	5	5	5	6	5	5	5	5	5	5	4	4	4	4	4	5	6	4	4	6	5	4	4	5	6
199	5	6	5	6	6	5	5	6	5	6	5	6	6	4	5	4	5	5	5	4	4	5	5	5	5	5	5	5	4	3	4	4	4	5	4	5	6	5	5	5	4	5	5	5	5	5	5	4	4
200	7	7	6	6	7	7	6	6	6	6	7	6	6	6	7	6	6	6	6	5	6	7	7	7	7	7	6	7	7	6	6	6	6	5	5	5	5	7	7	6	6	7	6	7	6	7	6	6	6
201	6	6	5	6	5	6	6	4	5	5	6	7	6	6	6	7	5	5	5	7	6	7	6	6	6	5	6	5	5	5	5	5	5	6	6	6	6	7	6	6	7	5	6	4	5	6	6	5	5
202	6	6	6	3	4	3	3	5	5	5	6	5	6	4	3	3	5	5	5	7	7	6	6	6	6	6	7	6	6	4	4	5	5	2	2	2	4	5	6	6	6	5	5	5	5	5	5	6	6
203	5	4	4	5	5	5	5	4	4	4	5	5	6	5	5	4	6	5	5	6	5	5	5	5	5	4	4	4	5	5	5	4	5	5	6	5	5	6	6	5	5	5	5	5	5	5	5	5	5
204	5	5	5	6	6	6	6	5	5	5	5	5	5	5	5	6	5	6	5	5	5	7	6	6	6	4	5	4	4	5	5	4	5	5	4	5	5	5	5	4	5	5	5	5	5	5	5	5	5
205	6	6	5	5	5	5	5	5	5	5	6	6	6	6	6	6	5	5	5	5	5	5	6	6	6	5	6	5	5	5	5	5	5	6	7	6	6	6	6	5	6	6	6	5	6	5	5	5	5
206	6	6	5	6	5	5	6	5	5	5	5	5	5	4	5	4	6	5	5	6	6	6	5	6	6	4	4	5	4	5	5	5	5	5	7	6	6	6	6	6	6	4	4	4	4	4	4	5	5
207	4	4	4	5	5	5	4	5	4	5	4	4	4	4	5	4	4	4	4	5	4	4	5	4	4	5	5	4	5	4	4	3	3	4	4	3	4	4	5	5	4	4	4	4	4	4	4	5	4
208	6	5	5	5	4	5	4	5	5	5	5	5	5	5	5	4	5	4	5	4	4	5	5	5	5	5	6	5	5	5	5	5	4	5	4	5	5	4	5	4	4	5	5	5	4	5	5	5	5
209	5	5	4	5	5	5	5	5	5	5	4	4	4	5	5	6	5	4	5	4	4	5	5	5	5	5	6	4	4	5	4	5	5	6	4	5	5	5	4	4	5	5	4	4	5	4	5	4	4
210	5	5	6	3	3	3	3	6	6	6	5	5	6	6	6	6	5	5	5	7	6	7	6	6	6	5	6	5	5	5	6	6	6	5	6	6	5	6	6	5	6	6	5	5	5	6	6	6	6
211	5	5	5	6	6	5	6	6	6	6	5	6	5	5	6	5	5	6	6	5	7	5	6	6	6	5	5	6	5	6	5	5	5	5	5	6	5	5	6	6	5	6	5	5	6	5	5	6	6
212	5	5	5	6	5	6	5	6	6	6	6	5	6	5	5	5	6	5	5	5	6	5	6	6	6	6	5	6	6	6	6	6	6	6	5	6	7	6	5	5	5	6	6	6	6	6	5	5	6
213	4	4	3	3	4	3	4	3	4	3	3	3	4	4	4	4	3	3	3	3	5	3	4	4	4	4	5	4	4	3	4	3	3	4	5	4	3	5	4	4	5	4	3	4	3	4	4	4	3
214	5	5	5	4	4	4	4	5	5	5	5	5	4	5	5	6	4	4	4	6	7	6	5	5	5	4	5	5	5	4	4	5	4	5	4	5	5	5	4	4	4	5	5	5	5	5	5	4	4
215	6	6	6	5	6	5	6	6	5	5	6	7	6	5	5	6	6	5	6	4	4	4	5	5	4	3	4	3	3	6	5	6	6	6	5	5	5	6	7	6	5	5	5	5	5	6	6	6	6
216	5	5	5	5	6	6	5	5	5	5	6	6	5	5	6	5	6	6	6	5	7	5	5	5	6	5	6	5	5	5	5	5	5	5	7	6	6	6	6	6	6	6	6	5	6	5	6	5	4
217	5	5	5	5	5	5	5	5	5	5	5	5	4	5	6	5	5	4	5	4	4	6	5	6	6	6	7	6	6	5	5	5	5	5	6	5	5	6	6	5	5	3	3	3	4	4	4	6	5
218	5	5	5	6	6	5	6	7	6	6	7	6	6	6	5	6	4	5	5	5	5	4	5	5	5	5	5	6	5	6	6	5	6	4	5	5	5	6	6	7	6	5	5	5	5	5	5	6	6
219	5	5	5	4	5	5	5	4	4	4	5	4	4	4	4	5	4	4	3	5	4	4	5	5	5	4	5	4	4	5	5	5	5	5	4	4	4	5	4	4	5	4	4	5	5	4	4	4	4
220	6	6	6	6	5	5	5	6	6	6	5	5	5	5	5	6	5	4	5	4	4	6	5	5	5	5	6	5	5	6	6	6	6	4	4	4	5	5	5	5	6	5	5	5	5	5	5	5	5
221	5	6	5	6	5	6	5	6	5	6	5	5	5	6	5	6	5	5	5	5	6	5	6	6	6	3	4	3	3	6	6	6	6	6	5	6	7	5	7	5	6	5	6	5	6	5	5	5	6
222	5	5	5	5	5	5	5	5	6	6	6	6	6	6	6	6	4	4	4	5	5	6	5	6	6	5	6	5	5	3	4	4	4	6	6	6	6	5	5	6	5	5	5	5	6	5	5	5	6
223	5	6	5	5	5	5	5	5	5	5	6	5	6	5	5	5	6	4	5	4	4	4	5	6	5	4	5	4	4	5	5	5	4	5	4	5	4	5	4	4	5	5	5	5	5	5	5	6	6
224	4	4	4	5	4	4	4	5	5	5	5	4	5	4	5	5	5	5	5	5	6	5	5	5	5	4	4	5	4	5	4	4	4	4	4	4	4	4	5	5	5	4	4	4	5	4	4	4	5
225	4	4	5	4	5	4	4	5	5	5	4	4	5	4	5	4	5	5	5	5	4	4	5	5	5	5	5	4	4	5	4	4	4	4	5	4	4	4	4	5	4	4	4	4	5	4	4	4	4
226	5	5	6	6	5	7	6	5	5	5	6	6	6	5	6	6	5	5	6	7	6	7	6	6	6	6	5	6	6	6	5	6	5	5	5	5	5	7	6	6	7	6	6	5	5	6	6	6	6
227	4	5	4	5	5	5	5	4	4	4	4	4	4	4	4	4	4	4	6	5	5	5	5	5	4	4	5	4	4	5	5	4	4	4	4	5	4	5	5	5	4	4	5	5	5	4	4	4	5
228	6	6	5	6	6	6	6	5	6	6	5	5	5	6	7	6	5	6	5	7	6	7	6	5	6	6	6	6	6	6	5	5	5	6	6	5	5	5	6	6	6	5	4	4	4	4	5	5	5
229	6	5	6	6	6	5	5	5	6	5	6	6	6	5	6	6	6	5	5	4	5	4	6	5	5	5	6	5	5	5	5	5	4	6	6	5	5	6	6	5	6	5	5	6	6	5	5	6	6
230	5	6	6	5	5	5	5	5	5	5	5	6	5	5	5	5	6	6	6	5	4	4	4	4	4	5	5	6	5	6	5	6	5	6	5	6	6	4	5	5	5	4	4	4	5	4	5	5	5
231	6	5	6	5	6	5	6	5	6	5	5	5	4	4	4	4	3	3	4	5	4	4	5	5	5	4	4	4	4	5	5	5	5	6	6	6	6	4	4	5	4	5	5	5	5	4	5	4	5
232	5	6	6	6	6	5	6	5	5	5	6	7	6	5	6	6	5	6	6	6	7	7	6	5	5	5	6	5	5	5	6	5	6	6	6	6	6	6	6	5	6	5	5	4	4	4	4	6	6
233	5	6	6	5	6	6	5	5	5	5	6	6	5	5	5	5	3	3	4	7	6	6	5	5	5	5	6	5	5	5	6	6	5	5	5	6	5	6	6	5	6	5	5	5	5	5	5	6	6
234	7	6	7	6	7	7	6	7	6	6	7	7	6	7	6	6	6	6	7	6	7	6	5	5	5	7	6	7	7	4	4	5	4	6	6	6	7	7	6	6	7	6	6	6	6	7	7	6	6
235	5	5	7	5	5	6	5	6	6	6	5	5	5	5	5	5	5	5	6	6	5	5	5	6	5	5	6	5	5	5	5	4	4	6	6	5	6	6	6	6	5	3	4	3	4	3	3	3	3
236	5	5	6	5	6	6	6	5	5	5	5	5	5	5	6	5	4	5	5	5	4	4	6	6	6	5	4	5	5	5	6	6	5	5	6	6	6	7	6	6	5	5	5	5	6	5	5	5	6
237	5	5	5	6	7	6	7	5	5	6	5	5	5	6	6	6	5	6	5	6	5	6	6	6	6	5	6	5	5	5	5	6	5	5	6	5	6	5	5	6	5	4	4	4	4	4	4	6	7
238	6	6	6	6	6	5	5	5	5	5	6	5	5	5	5	5	5	5	4	5	4	4	5	6	5	5	6	5	4	5	5	6	5	5	6	5	5	4	4	5	5	5	5	5	5	5	5	5	5
239	4	4	5	5	5	4	5	4	4	5	5	4	4	4	5	4	4	5	5	6	5	5	5	5	5	4	4	4	3	4	4	5	4	5	5	5	6	5	5	4	4	6	4	4	5	4	5	5	4
240	4	4	4	4	4	4	3	3	3	3	4	4	5	3	3	3	4	3	4	4	3	3	5	5	5	3	3	3	2	3	3	2	2	3	3	3	4	4	4	3	3	3	4	4	4	3	3	6	5
241	5	5	6	5	6	5	5	6	5	5	5	5	5	6	6	6	6	5	5	4	5	4	5	5	5	5	5	6	5	4	4	4	3	5	5	5	5	6	5	5	6	5	5	5	6	5	5	5	4
242	6	6	7	6	5	6	6	5	6	5	5	6	5	6	6	6	4	4	4	5	5	6	6	6	6	6	5	6	6	6	5	5	5	7	7	7	7	6	6	6	5	5	5	6	6	5	5	6	5
243	5	5	5	6	6	6	6	5	5	5	6	6	5	5	5	5	5	5	7	6	5	5	6	6	6	5	6	5	5	5	5	6	5	6	6	6	6	6	6	5	6	6	6	4	5	6	6	6	6
244	5	5	5	5	6	5	5	6	6	6	6	5	6	5	6	5	5	6	5	5	7	5	6	6	6	6	7	6	5	5	5	6	5	5	6	5	5	6	6	6	5	6	6	6	5	6	6	5	5
245	5	5	5	6	6	6	6	6	6	6	5	5	4	5	5	5	5	5	5	7	6	6	6	6	6	5	6	5	5	5	5	4	5	5	6	6	6	7	6	6	5	5	5	6	6	5	5	6	6
246	6	6	6	6	6	5	5	5	5	5	5	5	6	6	6	6	5	5	5	5	6	5	7	7	7	5	6	6	5	5	5	6	5	6	6	5	5	5	6	6	6	6	6	5	5	6	6	5	5
247	5	5	5	6	6	6	6	5	5	5	5	4	5	5	5	5	4	5	5	4	4	4	5	5	6	6	7	6	5	5	6	6	5	6	6	6	6	7	5	6	7	5	5	5	5	6	6	5	5
248	5	6	6	6	6	6	6	5	5	5	5	5	6	5	5	5	5	6	5	5	7	5	5	5	5	5	5	6	5	5	5	4	4	5	6	5	4	5	5	5	6	6	5	5	6	5	5	5	6
249	4	5	5	5	4	5	5	4	4	4	5	5	6	4	5	4	5	5	4	5	4	4	5	5	5	5	6	5	5	4	4	5	4	5	4	5	5	7	5	5	5	5	4	5	5	5	5	6	6
250	5	5	4	2	2	2	2	6	6	6	5	6	5	6	6	6	4	4	5	4	6	4	6	5	5	5	5	6	5	3	3	3	3	6	6	6	6	6	6	6	6	5	5	5	5	5	5	6	6
251	5	5	5	7	7	6	6	6	6	6	5	6	5	5	5	5	6	5	5	5	4	4	6	6	6	6	5	6	6	5	5	6	5	5	6	5	5	7	6	5	5	5	5	5	5	6	6	5	5
252	6	6	5	5	5	5	5	5	5	5	6	5	6	5	6	5	5	6	5	6	7	6	6	6	6	6	5	5	6	6	6	7	6	5	5	5	6	6	5	5	6	5	5	6	6	5	5	5	6
253	6	5	6	5	6	5	6	5	6	5	5	5	5	6	7	6	5	5	6	5	6	6	7	7	7	6	6	5	6	6	6	7	6	6	5	6	5	6	5	5	5	5	5	5	5	5	6	4	3
254	5	5	5	6	6	6	5	5	5	5	5	5	5	6	6	6	5	5	5	6	7	7	6	6	6	6	6	6	6	5	5	6	5	5	6	5	5	5	6	5	5	6	6	5	6	6	5	6	5
255	5	5	5	2	2	2	2	6	6	6	5	5	5	6	6	6	5	6	5	6	6	7	5	5	5	5	5	6	5	5	5	6	5	2	2	2	3	5	7	6	5	5	5	5	5	5	4	5	5
256	5	5	6	6	5	6	6	5	6	6	5	5	5	6	6	6	6	5	5	6	6	5	5	5	5	6	7	6	6	5	5	6	5	5	6	5	5	5	6	6	5	6	6	4	6	6	5	5	5
257	5	5	5	6	6	6	6	5	5	5	2	2	2	5	5	5	5	5	4	5	4	4	6	6	6	5	5	5	5	6	6	6	6	6	5	5	5	5	6	6	5	4	5	4	4	4	5	6	6
258	5	6	5	5	6	5	5	5	6	5	5	6	5	5	5	5	5	4	5	5	4	4	5	5	5	6	5	6	5	6	6	7	6	6	5	6	6	6	5	5	6	5	5	5	5	5	5	5	5
259	5	5	5	6	6	6	6	6	5	5	6	7	7	5	6	6	5	6	5	7	6	6	5	5	5	5	5	6	5	5	5	5	5	5	5	5	6	5	6	5	5	6	6	6	6	6	5	6	6
260	6	6	5	2	2	2	2	5	5	5	5	5	5	6	5	6	5	6	5	4	5	4	5	5	5	6	6	5	6	6	7	6	6	5	5	5	6	6	6	5	6	5	5	5	5	5	5	6	6
261	6	6	5	5	5	5	6	5	5	5	6	6	6	5	5	5	6	6	6	7	6	6	6	6	6	5	5	6	5	5	6	5	5	5	5	5	6	5	5	5	6	4	4	5	4	4	5	6	6
262	5	5	5	6	7	7	6	6	6	6	5	5	5	6	5	6	6	5	5	4	4	4	5	5	5	5	5	5	5	6	6	6	6	6	5	6	6	6	5	6	5	5	5	5	5	5	6	5	5
263	6	7	7	6	6	6	6	6	6	6	7	6	6	7	7	7	7	6	6	7	5	5	6	6	6	7	7	5	7	6	6	6	6	6	7	6	6	6	5	6	5	7	6	6	6	6	6	6	6
264	6	6	6	5	5	5	5	5	5	5	5	5	5	6	6	6	5	5	5	6	7	6	5	5	5	7	7	6	6	5	5	5	5	5	5	5	5	5	5	5	4	4	5	5	4	5	5	6	5
265	6	6	6	7	7	6	7	7	6	7	6	7	7	6	6	6	7	6	7	6	5	5	7	7	7	7	7	6	7	7	6	7	7	6	6	6	6	7	6	6	7	6	7	6	6	7	7	7	7
266	5	5	5	5	5	5	5	4	4	4	5	5	5	5	5	5	4	4	5	4	4	5	5	5	5	5	5	6	5	5	6	5	4	5	4	5	5	5	5	6	5	5	5	6	5	4	4	4	4
267	4	3	4	4	3	4	4	3	3	3	4	4	4	5	5	5	5	4	4	4	3	3	5	5	5	5	6	5	5	4	4	4	3	5	5	5	5	4	4	5	4	4	4	4	4	4	5	4	4
268	6	7	6	7	6	7	7	6	7	6	7	7	7	7	7	7	6	7	7	6	5	5	7	7	7	7	7	6	7	7	6	7	7	6	6	7	6	7	6	6	7	7	6	6	6	6	7	5	5
269	6	6	6	3	3	3	3	7	7	7	6	6	6	5	5	6	5	5	6	5	5	6	7	7	7	6	5	6	5	6	6	6	6	5	5	6	6	5	6	5	5	6	6	5	5	6	6	5	5
270	6	5	6	6	5	6	6	5	5	5	6	6	6	6	5	6	5	5	5	7	7	5	6	6	6	5	5	5	5	6	6	6	6	5	5	6	7	5	6	5	5	4	5	5	5	3	5	3	3
271	6	6	7	6	6	6	6	6	5	5	5	5	5	6	5	6	5	6	6	6	7	7	5	6	6	6	6	5	6	6	7	6	6	5	5	6	5	6	7	5	5	6	6	5	6	5	5	5	5
272	5	6	6	5	6	6	5	5	5	5	5	5	4	4	4	5	4	4	5	5	4	5	5	5	5	5	5	6	5	5	6	4	5	6	6	6	6	5	6	5	5	4	4	4	4	4	4	4	4
273	6	5	5	5	5	5	5	6	6	6	5	6	5	5	5	5	6	5	5	6	6	6	6	6	6	6	6	5	6	6	6	5	5	5	5	5	5	5	6	5	5	5	5	5	5	5	6	5	5
274	5	5	5	5	5	5	5	6	5	6	5	5	5	4	5	5	4	5	5	4	4	5	5	5	6	4	4	5	4	4	5	5	5	5	5	5	4	5	4	4	5	7	4	5	7	7	7	6	6
275	5	5	5	3	3	3	3	5	5	5	5	6	5	6	6	6	5	7	5	7	6	7	6	6	6	6	6	6	5	5	5	6	5	6	6	6	5	5	6	5	5	6	6	6	6	6	5	4	5
276	6	5	5	6	6	6	6	6	6	6	6	6	5	6	6	6	6	5	5	6	7	7	5	5	5	7	7	6	6	5	5	6	5	6	6	6	7	6	7	6	6	6	6	6	6	5	6	6	6
277	5	5	5	5	5	5	5	5	5	5	5	7	5	5	6	5	6	6	7	6	7	7	5	5	5	5	5	6	5	5	6	6	5	6	5	5	5	5	5	5	5	5	6	5	5	6	5	5	5
278	6	6	7	6	6	6	6	6	6	6	6	6	6	7	7	7	7	6	6	7	6	5	6	6	6	6	6	5	5	6	6	7	7	7	7	7	7	6	7	6	7	4	4	5	4	5	4	4	4
279	5	5	5	6	6	6	6	5	5	5	6	6	6	5	6	5	6	6	7	7	6	6	5	5	5	5	5	6	5	5	5	6	5	6	5	5	5	5	6	5	5	5	5	5	6	6	5	4	5
280	6	6	5	5	5	5	5	5	5	5	5	5	5	5	5	5	5	5	6	7	6	6	5	5	5	6	6	5	5	6	6	7	6	5	5	5	5	5	5	5	5	5	5	5	5	5	5	5	5
281	5	5	6	5	5	5	5	5	4	5	4	4	4	4	4	4	4	4	5	4	6	5	4	4	4	5	5	4	4	5	5	6	5	4	5	5	5	4	6	5	5	6	5	6	6	5	6	4	5
282	5	5	5	3	3	3	3	5	5	5	6	6	6	6	5	5	6	5	5	6	7	6	6	6	6	6	6	5	5	6	6	7	6	5	6	6	6	5	6	5	5	6	5	6	6	5	6	6	6
283	5	5	5	6	6	6	6	6	5	6	6	6	6	5	6	6	5	5	6	6	6	6	5	5	5	6	6	5	5	4	4	5	4	4	4	4	3	3	4	3	3	6	5	6	6	6	6	5	6
284	5	5	5	6	5	5	6	6	6	6	6	6	6	5	5	5	6	6	7	5	5	5	5	5	5	6	6	5	5	6	5	6	6	6	5	5	5	5	5	5	6	5	5	5	5	6	6	6	6
285	5	6	5	7	7	6	6	5	5	5	6	7	6	5	5	5	4	5	5	6	7	7	6	6	6	6	5	5	6	6	6	7	6	5	6	5	6	6	5	5	6	6	6	6	6	5	6	5	5
286	6	5	6	5	6	5	5	6	5	6	5	5	5	5	5	5	7	6	6	6	6	6	5	5	5	5	5	6	5	5	5	6	5	6	6	5	5	6	6	6	6	5	5	5	5	6	5	5	5
287	6	6	6	5	5	5	5	5	5	5	6	5	6	6	5	6	4	5	5	4	4	5	5	5	5	6	6	5	5	6	6	7	6	5	6	6	6	5	6	5	5	4	4	4	4	5	4	5	5
288	3	3	3	6	5	6	5	6	5	5	6	6	6	5	5	5	6	5	5	6	7	7	5	5	5	6	6	5	6	6	6	7	6	5	6	6	7	2	2	2	4	5	6	5	5	5	6	5	5
289	5	5	4	3	3	3	3	6	5	6	5	5	5	6	6	6	6	6	5	6	5	5	6	6	6	6	5	6	6	5	5	6	5	6	6	6	6	5	6	5	5	6	5	5	6	5	6	5	6
290	5	5	4	5	5	5	5	4	4	5	5	5	5	4	3	4	4	3	4	3	4	3	4	4	4	3	3	3	4	4	3	4	4	3	4	3	4	3	4	3	4	4	4	4	4	4	6	5	5
291	2	2	2	6	6	6	6	6	6	6	6	6	6	5	5	5	5	5	7	7	6	6	5	5	5	7	7	5	6	6	6	7	6	5	5	5	5	5	5	5	5	5	5	5	5	5	6	5	5
292	4	5	4	4	5	4	4	5	4	4	5	5	5	4	4	4	3	4	3	5	4	4	4	4	4	3	3	4	4	3	3	4	3	4	4	4	4	1	3	1	1	6	6	5	5	6	6	6	6
293	3	5	5	6	6	6	6	5	5	5	5	5	5	5	6	5	4	4	5	6	4	5	5	5	5	5	5	6	5	5	5	5	5	6	5	5	5	5	4	4	5	5	5	5	5	5	5	6	6
294	5	5	5	6	6	7	6	5	5	5	5	5	5	5	6	5	6	6	7	6	6	5	5	5	5	6	6	5	5	5	5	5	6	6	5	5	5	5	6	6	5	5	5	5	5	5	6	5	6
295	6	6	6	3	3	3	3	5	5	6	5	5	6	5	5	5	5	6	5	7	6	6	6	6	6	6	5	5	6	6	6	6	7	5	5	5	5	6	5	5	6	5	5	6	5	6	5	6	5
296	6	6	6	6	6	6	6	5	5	5	6	6	5	5	5	5	4	5	5	5	4	4	6	6	6	5	6	6	5	5	5	5	5	7	7	7	6	5	6	5	5	5	6	6	5	6	5	4	5
297	2	2	2	5	5	5	5	5	5	5	6	5	6	6	6	6	6	6	5	6	5	5	6	6	6	7	7	5	5	6	6	6	7	5	5	5	5	6	5	5	6	6	6	6	6	5	6	5	5
298	6	6	6	5	5	5	5	5	5	5	5	6	5	5	6	5	5	5	4	5	4	4	6	6	6	7	7	6	6	5	5	5	6	7	7	7	7	5	6	5	5	6	5	6	5	5	6	5	5
299	5	5	5	6	6	6	6	5	5	5	5	5	5	6	6	6	5	6	5	5	6	5	5	5	5	6	6	6	5	5	5	5	6	6	5	5	5	5	6	5	5	4	6	6	6	6	6	6	6
300	3	3	3	6	6	6	6	5	5	5	5	6	6	5	6	5	5	6	5	5	4	4	5	5	5	7	7	6	6	5	5	5	6	6	6	6	6	5	6	5	5	5	5	5	5	5	6	5	5
301	6	6	7	5	5	5	5	5	6	6	6	6	5	6	6	6	5	5	7	6	6	7	5	5	5	7	5	6	6	5	5	5	4	6	5	5	5	5	5	6	5	5	6	5	5	5	4	5	4
302	7	6	6	7	6	6	7	6	6	7	7	7	7	6	5	6	6	6	6	6	7	5	6	6	6	6	6	5	5	6	6	6	7	5	6	6	6	4	4	4	5	5	6	6	6	5	6	6	6
303	6	7	6	6	7	6	6	7	7	7	6	7	7	6	6	6	6	7	7	5	5	6	7	7	7	5	6	5	6	7	6	6	6	6	6	6	5	6	5	6	6	4	4	4	5	5	5	5	5
304	5	6	5	5	6	5	6	6	5	5	5	5	5	6	6	6	4	4	4	5	5	6	6	6	6	6	5	6	6	5	5	5	4	6	6	6	5	5	5	5	5	6	6	5	6	5	6	5	4
305	5	6	5	5	5	6	5	6	5	6	5	5	5	5	5	5	6	5	6	7	7	6	5	5	5	5	5	5	6	6	6	6	7	5	5	5	6	6	5	6	6	6	6	6	6	6	5	6	6
306	6	6	6	5	5	5	5	5	5	5	6	6	6	5	6	5	6	6	6	7	5	6	5	5	5	5	5	6	6	5	5	5	6	6	6	6	7	5	6	5	5	6	6	5	5	6	5	5	5
307	5	5	5	5	5	7	5	6	5	6	6	7	6	6	5	6	5	6	6	7	7	5	6	6	6	5	5	5	5	6	6	6	7	5	5	5	6	6	5	5	5	5	6	6	5	5	6	6	6
308	6	5	6	6	6	6	6	5	6	5	6	7	6	5	5	5	6	5	6	5	4	4	5	6	5	7	7	6	6	6	6	6	7	5	5	5	6	6	5	5	5	6	6	6	6	6	6	6	5
309	4	4	4	2	2	2	2	4	4	4	5	5	5	5	5	5	4	5	4	5	4	4	4	4	4	5	5	5	5	4	4	4	3	5	5	5	5	2	2	2	3	5	5	5	5	5	5	5	5
310	6	6	6	6	5	6	5	5	5	5	5	5	5	5	5	5	6	6	6	4	5	4	5	5	5	7	7	6	6	5	5	5	4	6	6	6	6	6	6	6	7	5	5	5	5	5	5	5	5
311	4	4	4	5	4	4	5	5	4	4	5	4	4	3	4	4	4	4	4	4	5	4	5	5	5	5	4	5	3	4	5	4	4	3	3	4	4	4	4	3	4	4	4	4	4	4	4	4	4
312	5	4	5	4	4	4	4	4	5	4	5	5	5	4	3	4	5	5	5	3	4	4	5	5	5	5	4	5	3	4	4	4	5	3	4	4	4	4	3	4	3	3	3	3	3	3	3	4	4
313	6	5	6	5	5	5	5	5	5	5	6	5	6	6	6	6	5	5	5	6	7	6	5	5	5	7	5	7	6	5	5	5	4	6	6	6	7	5	6	5	5	5	6	5	6	5	6	5	5
314	5	5	5	5	5	6	6	5	5	5	6	5	6	5	5	5	5	5	5	6	7	6	5	5	5	7	6	7	6	5	6	5	5	6	5	5	5	5	5	6	5	6	6	6	6	5	6	5	5
315	6	6	5	5	5	6	6	5	6	6	5	5	5	6	6	5	4	4	4	6	7	5	6	6	6	7	6	7	5	6	6	6	5	5	5	5	5	5	5	5	5	5	6	6	5	6	5	5	5
316	5	5	5	5	6	5	6	5	5	5	5	5	5	5	5	5	5	5	5	4	4	5	5	5	5	5	5	5	6	5	5	5	4	4	4	4	6	5	4	5	4	4	4	4	4	4	4	5	5
317	4	4	4	4	5	5	4	4	4	4	5	5	5	4	4	3	3	3	3	4	3	3	4	4	4	5	3	3	4	3	4	4	5	3	4	4	4	4	4	3	4	5	5	6	5	6	6	5	6
318	6	5	5	6	5	5	6	6	6	6	6	6	6	6	6	6	5	5	5	5	5	7	5	5	5	7	6	6	5	6	5	5	6	5	5	5	6	5	5	5	5	6	6	5	5	6	5	6	6
319	5	6	5	5	5	5	5	5	5	5	6	6	6	5	5	6	6	5	5	6	6	5	5	5	5	6	6	7	6	5	5	5	6	5	5	5	6	6	6	6	5	5	6	5	5	6	6	5	5
320	5	5	5	5	5	5	5	6	6	6	6	6	6	5	6	6	5	5	5	6	5	5	6	6	6	5	5	5	6	5	5	5	4	6	6	6	7	6	6	6	7	6	6	5	5	5	5	5	5
321	7	7	7	7	6	6	7	6	6	6	6	6	6	7	7	7	6	7	7	5	6	6	7	7	7	5	7	7	6	7	7	7	6	6	6	6	6	7	7	6	7	7	7	7	7	7	7	6	6
322	5	5	5	5	6	6	5	6	6	6	5	5	6	5	5	5	5	5	5	6	6	5	6	6	6	6	5	5	5	6	5	6	6	5	5	5	5	5	5	6	6	5	5	5	5	6	6	5	5
323	4	4	4	5	4	4	4	4	5	4	4	5	4	5	4	5	4	4	6	5	4	4	5	5	5	5	4	4	5	5	4	5	4	4	5	5	5	5	5	4	5	5	5	5	5	5	5	4	4
324	4	5	5	4	4	4	4	4	4	4	4	5	4	5	5	5	6	4	4	5	4	5	4	5	4	4	4	4	5	4	5	4	5	5	4	4	4	4	5	4	5	4	4	4	4	4	4	4	4
325	5	5	5	5	5	5	5	6	6	6	5	5	5	4	5	5	4	4	6	5	5	6	5	5	5	6	5	5	4	5	5	5	4	4	4	4	4	5	5	4	5	5	5	5	5	5	5	4	4
326	5	5	6	5	5	6	5	5	5	5	5	5	5	5	5	6	5	5	6	5	4	4	5	5	5	6	5	5	6	5	5	6	6	6	5	5	5	5	5	6	6	5	5	5	5	5	5	5	5
327	4	4	5	4	4	5	5	4	4	4	5	5	5	4	4	3	6	5	5	5	4	4	5	5	5	5	4	4	3	4	4	4	3	3	3	3	3	4	4	3	4	4	4	4	4	4	4	4	4
328	6	6	6	5	6	6	5	5	5	5	5	5	5	3	3	3	5	5	4	5	5	4	4	5	5	6	5	5	6	5	6	5	5	6	5	5	4	5	5	4	5	5	5	5	5	5	5	5	4
329	5	5	4	5	5	5	5	5	6	6	6	6	6	5	5	5	6	6	5	6	6	5	6	6	6	6	5	6	5	6	5	5	6	5	6	6	6	6	6	6	6	5	5	5	5	5	5	6	6
330	5	5	5	5	6	7	5	5	5	5	5	5	5	5	5	5	4	6	4	4	5	4	5	5	4	6	5	5	6	5	5	4	4	4	5	5	4	5	5	5	5	5	5	5	5	5	5	5	5
331	6	6	5	7	6	6	6	6	7	6	7	7	7	7	7	7	6	5	6	7	5	7	7	7	7	5	6	6	5	6	6	6	5	5	5	5	5	6	6	5	6	7	6	6	6	6	6	5	5
332	6	6	5	5	5	6	5	5	5	5	4	5	6	6	6	7	6	7	6	5	6	6	6	6	6	7	6	6	5	6	6	6	5	7	7	7	7	6	6	5	6	6	5	6	6	6	6	6	6
333	6	6	6	6	5	6	5	5	6	6	5	6	5	6	6	7	6	7	6	6	5	5	6	6	6	5	6	6	7	6	6	6	5	7	7	7	7	6	6	5	6	6	6	6	6	6	6	6	6
334	5	5	6	6	5	6	5	6	6	6	6	7	6	5	5	5	6	7	6	5	6	6	7	7	7	5	6	5	6	7	7	7	6	6	6	6	6	6	6	6	5	6	6	6	6	6	6	6	6
335	5	5	5	6	5	5	6	5	5	5	5	7	5	5	5	5	5	6	5	6	4	4	5	5	5	4	4	5	4	5	5	5	7	6	5	5	5	4	4	4	3	5	5	5	5	5	5	4	4
336	6	6	5	6	6	7	7	5	6	6	7	6	6	7	7	7	6	4	6	5	5	6	7	7	7	7	5	5	6	5	7	6	6	6	7	6	6	6	7	6	7	7	6	6	6	6	7	5	6
337	5	5	4	5	6	5	5	5	5	5	5	6	5	5	6	6	6	5	6	5	6	5	6	6	6	5	6	5	6	5	5	4	4	4	4	5	5	4	5	5	4	5	5	5	5	5	5	5	5
338	5	5	4	5	5	5	6	7	6	7	5	6	5	5	6	6	6	5	5	6	7	7	5	5	5	5	5	5	6	5	5	5	7	6	6	6	6	5	5	6	5	5	5	5	5	5	5	6	6
[truncated: 5 more columns]
